# Supplementary material for: The onset of grapevine berry ripening is characterized by ROS accumulation and lipoxygenase-mediated membrane peroxidation in the skin
Source: BMC Plant Biol. 2014 Apr 2;14:87. doi: 10.1186/1471-2229-14-87 (PMC4021102; doi:10.1186/1471-2229-14-87)
Supplement: Additional file 2 — Mass spectrometry analyses results for PnLOXA identification. [file 1471-2229-14-87-S2.xls]

## Sheet: AddFile2 Protein identification
MALDI-TOF MS analysis of the 95KDa band from grape berry skin chloroplast-enriched sample and the purified recombinant PnLoxA sample.
Bands were excised after SDS-PAGE, digested with Trypsin and analyzed by MALDI-TOF MS.
The patterns obtained for the two samples were compared and the mass fragments shared by both samples are listed.
95 KDa band	Recombinant PnLoxA	Mass (expected from in silico tryptic digestion of PnLOXA)	position	peptide sequence
3086.63	3086.6	3086.45	195-222	IYDYDVYDDLGDPDSSPELT RPVLGGSK
2260.24	2260.3	2260.22	328-347	AITNSTDSLLQFETPQLLLR
1604.79	1604.79	1604.77	655-667	SDAELQAWWTEIR
953.478	953.587	953.578	317-324	VLQDILPR
NanoLC MS/MS analysis of the 95KDa band from grape berry skin chloroplast-enriched sample and the purified recombinant PnLoxA sample.
Bands were excised after SDS-PAGE, digested with Trypsin and analyzed by NanoLC-MS.
The proteisn identified using Mascot software are listed.
Spot no.	Protein name	NCBI acc. #	No. of peptides identified	Mascot score	Sequence Coverage (%)
95 kDa- band	phospholipase D alpha [Vitis vinifera]	gi|84620126	5	171	8
95 kDa- band	linoleate 13S-lipoxygenase 2-1, chloroplastic [Vitis vinifera]	gi|225435556	1	85	1*
Recombinant PnLoxA	linoleate 13S-lipoxygenase 2-1, chloroplastic [Vitis vinifera]	gi|225435556	16	689	18
*Identified peptide
K.IYGPPESAITTEIVER.E
