# Supplementary material for: The onset of grapevine berry ripening is characterized by ROS accumulation and lipoxygenase-mediated membrane peroxidation in the skin
Source: BMC Plant Biol. 2014 Apr 2;14:87. doi: 10.1186/1471-2229-14-87 (PMC4021102; doi:10.1186/1471-2229-14-87)
Supplement: Additional file 7 — List of primer sequences used in RT-PCR analysis. [file 1471-2229-14-87-S7.xls]

## Sheet: Addfile7 RT-PCR primers
Primers used for RT-PCR analysis of PnLOXA expression
	5'-3'
Reference genes
actin for	TCCTTGCCTTGCGTCATCTAT
actin rev	CACCAATCACTCTCCTGCTACAA
EF1-alfa for	GAACTGGGTGCTTGATAGGC
EF1-alfa rev	AACCAAAATATCCGGAGTAAAAGA
GADPH for	TTCTCGTTGAGGGCTATTCCA
GADPH rev	CCACAGACTTCATCGGTGACA
SAND for	CAACATCCTTTACCCATTGACAGA
SAND rev	GCATTTGATCCACTTGCAGATAAG
TUB for	TGTTGGTGAAGGCATGGAGG
TUB rev	AGATGACACGCCTGCTGAACT
PnLOXA
Lox_RTfor	ACT GCC CCG ACC TTC TTC
Lox_RTrev	AGC CAA CCC TAA CAT TCC TG
